# Supplementary material for: Bisoprolol transdermal patch for perioperative care of non-cardiac surgery in patients with hypertrophic obstructive cardiomyopathy
Source: BMC Cardiovasc Disord. 2019 Dec 30;19:316. doi: 10.1186/s12872-019-01274-6 (PMC6936131; doi:10.1186/s12872-019-01274-6)
Supplement: Supplementary file 1 — Additional file 1. : Detailed baseline characteristics of each patient. [file 12872_2019_1274_MOESM1_ESM.xlsx]

## Sheet: 1
Additional file 1. Detailed baseline characteristics of each patient
	Patient 1	Patient 2	Patient 3	Patient 4	Patient 5	Patient 6	Patient 7	Patient 8	Patient 9	Patient 10
Age (years)	81-85	86-90	51-55	76-80	56-60	76-80	66-70	71-75	76-80	46-50
Sex
Type of surgerya	Pneumonectomy	Spine surgery	Urological	Intraperitoneal	Intraperitoneal	Hip surgery	Open lower-limb vascularization	Intraperitoneal	Orthopedic: minor	Endocrine: thyroid
Surgical riskb	High	Intermediate	Intermediate	Intermediate	Intermediate	Intermediate	High	Intermediate	Low	Low
Oral bisoprolol	5 mg	5 mg	5 mg	5 mg	7.5 mg	5 mg	N	N	N	N
Bisoprolol transdermal patch	8 mg	8 mg	8 mg	8 mg	8 mg	8 mg	8 mg	4 mg	4 mg	4 mg
Class ⅠA agents	CBZ, 100 mg	N	CBZ, 150 mg	CBZ, 150 mg	CBZ, 300 mg	CBZ, 300 mg	CBZ, 200 mg	CBZ, 150 mg	CBZ, 300 mg	CBZ, 200 mg
Class III agents	N	N	N	N	N	N	N	N	N	N
Calcium-channel blockers	Y	Y	N	N	Y	Y	Y	N	N	N
Diuretics	N	Y	N	N	N	N	N	N	N	N
BMI (kg/m2)	#REF!	#REF!	#REF!	#REF!	#REF!	30	#REF!	#REF!	#REF!	#REF!
Dyspnea (NYHA class)	Ⅱm	Ⅲ	Ⅰ	Ⅰ	Ⅱs	Ⅱs	Ⅱs	Ⅱs	Ⅱs	Ⅰ
Type of obstruction	LVOT	LVOT	LVOT	MVO	LVOT	LVOT	LVOT	MVO	LVOT	LVOT
Prior intervention	PTSMA	PTSMA	PTSMA	N	PTSMA	N	N	N	N	N
FH-SCD	N	N	Y	N	N	N	N	N	N	N
VT/Vf	N	N	N	N	N	N	N	N	N	N
AF	N	Paroxysmal AF	N	Paroxysmal AF	N	Persistent AF	N	N	N	N
Prior pacemaker/ICD	N	N	Y	N	N	N	N	N	N	N
Measurements of the left ventricle
IVST (mm)	14	14	15	16	16	14	17	8	17	19
PWT (mm)	11	11	12	16	11	13	12	9	14	12
LAD (mm)	46	49	34	47	45	31	40	37	37	34
LVDd (mm)	39	47	43	31	52	51	41	42	39	38
LVDs (mm)	23	29	28	15	30	43	23	23	21	21
a The type of surgery is presented as per the European Society of Cardiology and the European Society of Anaesthesiology guideline.[1]
b The surgical risk estimate was a broad approximation of the 30-day risk of cardiovascular death and myocardial infarction that considers only the specific surgical intervention, without considering the patient’s comorbidities.[2]
F=female; M=male; N=no; Y=yes; CBZ=cibenzoline; BMI=body mass index; NYHA=New York Heart Association; LVOT=left ventricular outflow; MVO=mid-ventricular obstruction; PTSMA=percutaneous transluminal septal myocardial ablation;
FH=family history; SCD=sudden cardiac death; VT/Vf=ventricular tachycardia/ventricular fibrillation; AF=atrial fibrillation; ICD=implanted cardioverter defibrillator; IVST=interventricular septal thickness;
PWT=posterior wall thickness; LAD=left atrial diameter; LVDd=left ventricular end-diastolic diameter; LVDs=left ventricular end-systolic diameter; EF=ejection fraction
c Cibenzoline (100-300 mg)
1. Kristensen SD, Knuuti J, Saraste A, Anker S, Botker HE, Hert SD, et al. 2014 ESC/ESA Guidelines on non-cardiac surgery: cardiovascular assessment and management:
The Joint Task Force on non-cardiac surgery: cardiovascular assessment and management of the European Society of Cardiology (ESC) and the European Society of Anaesthesiology (ESA). Eur Heart J. 2014;35:2383-431.
2. Glance LG, Lustik SJ, Hannan EL, Osler TM, Mukamel DB, Qian F, et al. The Surgical Mortality Probability Model: derivation and validation of a simple risk prediction rule for noncardiac surgery. Ann Surg. 2012;255:696-702.
